# Supplementary material for: The Beneficial Impact of Pulmonary Rehabilitation in Idiopathic Pulmonary Fibrosis: A Review of the Current Literature
Source: J Clin Med. 2024 Mar 30;13(7):2026. doi: 10.3390/jcm13072026 (PMC11012394; doi:10.3390/jcm13072026)
Supplement: Supplementary file 1 [file jcm-13-02026-s001.zip]

Archive with 1 entries (1 files):
- jcm-2925859-supplementary.pdf
